# Supplementary material for: Does Regional Anesthesia Improve Recovery After vNOTES Hysterectomy? A Comparative Observational Study
Source: Medicina (Kaunas). 2026 Jan 13;62(1):154. doi: 10.3390/medicina62010154 (PMC12843978; doi:10.3390/medicina62010154)
Supplement: Supplementary file 1 [file medicina-62-00154-s001.zip]

Archive with 1 entries (1 files):
- medicina-4066195-supplementary.pdf
